# Supplementary material for: A multiscale model of the action of a capsid assembly modulator for the treatment of chronic hepatitis B
Source: PLoS Comput Biol. 2025 May 6;21(5):e1012322. doi: 10.1371/journal.pcbi.1012322 (PMC12121926; doi:10.1371/journal.pcbi.1012322)
Supplement: S1 Dataset — (CSV) [file pcbi.1012322.s002.csv]

study_id	Time	HBV_DNA	HBV_RNA	ALT	HBeAg	Therapy
3	0	4.66	3.27	1.79	Negative	1
3	1	4.43	3.12	1.77	Negative	1
3	7	3.02	2.49	1.72	Negative	1
3	14	2.52	NA	1.57	Negative	1
3	21	2.32	NA	1.49	Negative	1
3	28	2.09	NA	1.45	Negative	1
3	35	3.46	2.49	1.43	Negative	0
3	42	3.99	2.86	1.48	Negative	0
3	56	4.9	3.68	1.63	Negative	0
5	0	8.47	7.71	2.6	Positive	1
5	1	8.47	7.33	2.62	Positive	1
5	7	6.69	5.89	2.43	Positive	1
5	14	6.37	5.53	2.55	Positive	1
5	21	6.33	5.58	2.46	Positive	1
5	28	6.21	5.58	2.36	Positive	1
5	35	7.98	6.92	2.24	Positive	0
5	42	8.39	7.21	1.96	Positive	0
5	56	8.82	7.67	1.6	Positive	0
6	0	5.84	3.25	1.65	Negative	1
6	1	5.59	3.2	1.63	Negative	1
6	7	4.88	2.49	1.63	Negative	1
6	14	4.29	NA	1.58	Negative	1
6	21	4.05	NA	1.69	Negative	1
6	28	4.07	NA	1.52	Negative	1
6	35	5.01	3.01	1.43	Negative	0
6	42	5.38	NA	1.43	Negative	0
6	56	5.47	3.25	1.43	Negative	0
7	0	8.46	7.45	1.8	Positive	1
7	1	8.33	7.25	1.76	Positive	1
7	7	7.29	6.4	1.82	Positive	1
7	14	6.92	6.09	1.77	Positive	1
7	21	7.06	6.14	1.8	Positive	1
7	28	6.75	6.07	1.76	Positive	1
7	35	8.23	7.36	1.66	Positive	0
7	42	8.47	7.45	1.66	Positive	0
7	56	8.37	7.38	1.62	Positive	0
8	0	3.9	NA	1.51	Negative	1
8	1	3.36	NA	1.53	Negative	1
8	7	2.93	NA	1.43	Negative	1
8	14	2.41	NA	1.52	Negative	1
8	21	2.44	NA	1.46	Negative	1
8	28	2.45	NA	1.45	Negative	1
8	35	2.58	NA	1.59	Negative	0
8	42	2.87	2.91	1.53	Negative	0
8	56	3.31	2.64	1.52	Negative	0
9	0	6.93	5.58	1.85	Negative	1
9	1	6.75	5.23	1.89	Negative	1
9	7	5.35	4.25	1.95	Negative	1
9	14	5.1	4	1.85	Negative	1
9	21	4.93	4.02	1.72	Negative	1
9	28	5.1	3.96	1.56	Negative	1
9	35	6.76	5.41	1.61	Negative	0
9	42	6.74	5.5	1.73	Negative	0
9	56	7.38	6.31	1.86	Negative	0
10	0	5.06	4.2	1.56	Negative	1
10	1	4.72	3.79	1.56	Negative	1
10	7	3.75	NA	1.72	Negative	1
10	14	3.56	2.87	1.61	Negative	1
10	21	3.07	2.49	1.68	Negative	1
10	28	3.29	2.49	1.51	Negative	1
10	35	NA	NA	NA	Negative	0
10	42	4.26	3.4	1.43	Negative	0
10	56	4.96	4.36	1.43	Negative	0
11	0	8.44	7.26	2.03	Positive	1
11	1	8.31	7.09	2.02	Positive	1
11	7	7.7	6.43	2.05	Positive	1
11	14	7.46	6.21	2.07	Positive	1
11	21	7.68	NA	NA	Positive	1
11	28	7.64	6.27	2.01	Positive	1
11	35	8.4	7.25	2.02	Positive	0
11	42	8.39	7.41	1.98	Positive	0
11	56	8.59	7.37	2.11	Positive	0
12	0	4.36	3.25	1.66	Negative	1
12	1	4.39	3.41	1.67	Negative	1
12	7	3.95	2.96	1.65	Negative	1
12	14	3.69	2.77	1.59	Negative	1
12	21	3.51	NA	1.58	Negative	1
12	28	3.67	NA	1.51	Negative	1
12	35	3.96	NA	1.52	Negative	0
12	42	3.86	NA	1.58	Negative	0
12	56	4	3.76	1.54	Negative	0
13	0	7.76	6.56	1.67	Positive	1
13	1	7.63	6.33	1.63	Positive	1
13	7	5.41	4.49	1.6	Positive	1
13	14	5.21	4.27	1.63	Positive	1
13	21	5.29	4.12	1.51	Positive	1
13	28	5.04	4.47	1.45	Positive	1
13	35	7.42	6.32	1.6	Positive	0
13	42	7.59	6.55	1.53	Positive	0
13	56	7.78	6.62	1.65	Positive	0
15	0	8.43	7.3	1.48	Positive	1
15	1	8.51	7.26	1.48	Positive	1
15	7	7.13	6.05	1.43	Positive	1
15	14	7.2	5.92	1.45	Positive	1
15	21	7.21	6	1.46	Positive	1
15	28	7.08	5.9	1.43	Positive	1
15	35	8.31	7.33	1.41	Positive	0
15	42	8.43	7.28	1.41	Positive	0
15	56	8.45	7.39	1.4	Positive	0
16	0	8.93	7.98	1.43	Positive	1
16	1	8.94	7.91	1.49	Positive	1
16	7	8.47	7.45	1.52	Positive	1
16	14	8.16	7.05	1.41	Positive	1
16	21	8.33	7.14	1.49	Positive	1
16	28	8.29	7.09	1.52	Positive	1
16	35	8.79	7.7	1.46	Positive	0
16	42	8.89	7.75	1.51	Positive	0
16	56	8.91	7.82	1.51	Positive	0
17	0	4.15	2.57	1.36	Negative	1
17	1	4.17	2.49	1.32	Negative	1
17	7	4.21	2.87	1.4	Negative	1
17	14	3.79	2.89	1.41	Negative	1
17	21	3.49	2.49	1.4	Negative	1
17	28	3.15	NA	1.34	Negative	1
17	35	3.08	NA	1.3	Negative	0
17	42	3.3	NA	1.26	Negative	0
17	56	3.55	NA	1.32	Negative	0
18	0	3.64	2.53	1.18	Negative	1
18	1	3.62	2.49	1.18	Negative	1
18	7	1.68	NA	1.23	Negative	1
18	14	1.45	NA	1.3	Negative	1
18	21	1.43	NA	1.23	Negative	1
18	28	NA	NA	1.15	Negative	1
18	35	2.67	NA	1.23	Negative	0
18	42	2.83	NA	1.18	Negative	0
18	56	3.31	2.49	1.15	Negative	0
19	0	3.97	NA	1.3	Negative	1
19	1	3.32	NA	1.32	Negative	1
19	7	0.95	NA	1.32	Negative	1
19	14	1.2	NA	1.36	Negative	1
19	21	0.95	NA	1.34	Negative	1
19	28	0.95	NA	1.3	Negative	1
19	35	3.39	NA	NA	Negative	0
19	42	3.49	NA	1.26	Negative	0
19	56	3.73	2.49	1.26	Negative	0
20	0	8.41	6.86	NA	Positive	1
20	1	8.29	6.7	1.23	Positive	1
20	7	6.96	5.68	1.23	Positive	1
20	14	7	5.62	1.18	Positive	1
20	21	7.08	5.72	1.2	Positive	1
20	28	6.95	5.88	1.43	Positive	1
20	35	8.3	6.79	1.3	Positive	0
20	42	8.29	6.97	1.45	Positive	0
20	56	8.37	6.86	1.2	Positive	0
21	0	8.02	6.47	1.43	Positive	1
21	1	8.03	6.35	1.4	Positive	1
21	7	7.5	5.63	1.34	Positive	1
21	14	7.06	5.6	1.36	Positive	1
21	21	6.51	5.42	1.3	Positive	1
21	28	7	5.77	1.3	Positive	1
21	35	8.07	6.56	1.4	Positive	0
21	42	7.93	6.53	1.41	Positive	0
21	56	7.94	6.52	1.41	Positive	0
23	0	4.08	2.49	1.4	Negative	1
23	1	3.86	2.54	1.4	Negative	1
23	7	3.56	NA	1.32	Negative	1
23	14	3.48	2.49	1.38	Negative	1
23	21	3.39	2.49	1.38	Negative	1
23	28	3.71	NA	1.83	Negative	1
23	35	3.66	2.84	1.73	Negative	0
23	42	3.41	NA	1.85	Negative	0
23	56	3.85	NA	1.45	Negative	0
24	0	7.18	6.81	2.26	Positive	1
24	1	7.02	6.44	2.29	Positive	1
24	7	6.22	5.51	2.23	Positive	1
24	14	6.16	5.51	2.16	Positive	1
24	21	5.93	5.54	2.02	Positive	1
24	28	5.94	5.61	2.1	Positive	1
24	35	7.14	6.52	2.06	Positive	0
24	42	7.1	6.64	2.11	Positive	0
24	56	7.31	7	1.91	Positive	0
26	0	2.74	NA	0.95	Negative	1
26	1	2.44	NA	0.95	Negative	1
26	7	0.95	NA	1.04	Negative	1
26	14	0.95	NA	1.04	Negative	1
26	21	1.34	NA	1	Negative	1
26	28	0.95	NA	1.11	Negative	1
26	35	2.68	2.49	0.95	Negative	0
26	42	2.98	NA	1	Negative	0
26	56	3.07	NA	1.08	Negative	0
27	0	4.35	2.49	1.48	Negative	1
27	1	3.59	2.49	1.49	Negative	1
27	7	1.68	NA	1.51	Negative	1
27	14	1.54	NA	1.32	Negative	1
27	21	1.05	NA	1.43	Negative	1
27	28	0.95	NA	1.73	Negative	1
27	35	2.67	NA	1.46	Negative	0
27	42	2.98	NA	1.3	Negative	0
27	56	3.93	2.49	1.3	Negative	0
28	0	6.71	5.45	1.76	Positive	1
28	1	6.52	5.09	1.76	Positive	1
28	7	5.7	4.08	1.75	Positive	1
28	14	5.33	3.96	1.71	Positive	1
28	21	5.19	3.98	1.61	Positive	1
28	28	4.96	3.53	1.63	Positive	1
28	35	6.67	5.12	1.62	Positive	0
28	42	6.85	5.54	1.74	Positive	0
28	56	7.12	5.85	1.73	Positive	0
29	0	4.12	2.49	1.63	Negative	1
29	1	3.88	2.49	1.61	Negative	1
29	7	2.67	NA	1.56	Negative	1
29	14	2.05	NA	1.53	Negative	1
29	21	1.63	NA	1.53	Negative	1
29	28	1.74	NA	1.62	Negative	1
29	35	3.17	NA	1.56	Negative	0
29	42	3.81	2.68	1.65	Negative	0
29	56	4.51	2.91	1.61	Negative	0
31	0	7.71	6.36	1.59	Positive	1
31	1	7.62	6	1.57	Positive	1
31	7	5.3	4.82	1.56	Positive	1
31	14	4.82	5.19	1.66	Positive	1
31	21	4.58	4.93	1.69	Positive	1
31	28	4.22	4.93	1.46	Positive	1
31	35	7.75	6.4	1.48	Positive	0
31	42	7.82	6.67	1.53	Positive	0
31	56	7.9	6.67	1.53	Positive	0
32	0	8.22	6.94	1.52	Positive	1
32	1	8.11	6.72	1.46	Positive	1
32	7	5.73	5.06	1.41	Positive	1
32	14	5.34	4.91	1.51	Positive	1
32	21	5.05	4.87	1.54	Positive	1
32	28	4.85	4.85	1.58	Positive	1
32	35	7.93	6.73	1.48	Positive	0
32	42	8.13	7.12	1.52	Positive	0
32	56	8.23	7.03	1.34	Positive	0
33	0	7.33	5.87	1.43	Positive	1
33	1	6.98	5.61	1.43	Positive	1
33	7	5.9	4.82	1.54	Positive	1
33	14	5.26	4.62	1.46	Positive	1
33	21	5.12	4.24	1.49	Positive	1
33	28	4.89	4.43	1.49	Positive	1
33	35	6.72	5.47	1.52	Positive	0
33	42	7.19	6.01	1.57	Positive	0
33	56	7.42	6.06	1.51	Positive	0
34	0	8.06	6.54	1.74	Positive	1
34	1	8.07	6.42	1.81	Positive	1
34	7	5.99	4.94	1.81	Positive	1
34	14	6.69	5.33	1.72	Positive	1
34	21	5.48	4.99	1.54	Positive	1
34	28	5.44	4.52	1.56	Positive	1
34	35	7.96	6.35	1.62	Positive	0
34	42	8.12	6.76	1.65	Positive	0
34	56	8.2	6.78	1.52	Positive	0
35	0	8.54	7.12	1.23	Positive	1
35	1	NA	6.98	1.28	Positive	1
35	7	6.44	5.1	1.3	Positive	1
35	14	6.15	4.91	1.36	Positive	1
35	21	6.34	5.13	1.34	Positive	1
35	28	6.95	5.49	1.32	Positive	1
35	35	8.56	7.28	1.41	Positive	0
35	42	8.62	7.11	1.32	Positive	0
35	56	8.73	7.25	1.28	Positive	0
36	0	8.55	7.09	1.54	Positive	1
36	1	8.39	6.57	1.46	Positive	1
36	7	5.52	4.89	1.46	Positive	1
36	14	4.99	4.81	1.46	Positive	1
36	21	4.7	4.54	1.48	Positive	1
36	28	4.73	4.54	1.61	Positive	1
36	35	8.18	6.99	1.6	Positive	0
36	42	8.69	7.22	1.74	Positive	0
36	56	8.43	7.06	1.6	Positive	0
37	0	8.83	7.42	1.6	Positive	1
37	1	8.7	7.09	1.64	Positive	1
37	7	7.72	6.22	1.62	Positive	1
37	14	7.66	6.31	1.45	Positive	1
37	21	7.77	6.29	1.45	Positive	1
37	28	7.57	6.52	1.38	Positive	1
37	35	8.66	7.23	1.45	Positive	0
37	42	8.9	7.42	1.36	Positive	0
37	56	8.18	6.87	1.52	Positive	0
